# Supplementary material for: Regional Variation in Dengue Virus Serotypes in Sri Lanka and Its Clinical and Epidemiological Relevance
Source: Diagnostics (Basel). 2021 Nov 10;11(11):2084. doi: 10.3390/diagnostics11112084 (PMC8618005; doi:10.3390/diagnostics11112084)
Supplement: Supplementary file 1 [file diagnostics-11-02084-s001.zip]

Archive with 1 entries (1 files):
- diagnostics-1435590-supplementary.pdf
